# Supplementary material for: Unique Features of Cardiovascular Involvement and Progression in Children with Marfan Syndrome Justify Dedicated Multidisciplinary Care
Source: J Cardiovasc Dev Dis. 2024 Apr 3;11(4):114. doi: 10.3390/jcdd11040114 (PMC11050181; doi:10.3390/jcdd11040114)
Supplement: Supplementary file 1 [file jcdd-11-00114-s001.zip]

Archive with 1 entries (1 files):
- jcdd-2920737-supplementary.pdf
